# Supplementary material for: Activity of Anthracenediones and Flavoring Phenols in Hydromethanolic Extracts of Rubia tinctorum against Grapevine Phytopathogenic Fungi
Source: Plants (Basel). 2021 Jul 26;10(8):1527. doi: 10.3390/plants10081527 (PMC8399478; doi:10.3390/plants10081527)
Supplement: Supplementary file 1 [file plants-10-01527-s001.zip]

Archive with 1 entries (1 files):
- plants-1311978-supplementary.pdf
